# Supplementary material for: Toxicity of engineered nanomaterials and their transformation products following wastewater treatment on A549 human lung epithelial cells
Source: Toxicol Rep. 2014 Sep 21;1:871–6. doi: 10.1016/j.toxrep.2014.08.017 (PMC5598501; doi:10.1016/j.toxrep.2014.08.017)
Supplement: Transparency document [file mmc2.zip]

Archive with 13 entries (10 files):
- mmc2/
- mmc2/coi_disclosure Elankumaran.pdf
- __MACOSX/
- __MACOSX/mmc2/
- __MACOSX/mmc2/._coi_disclosure Elankumaran.pdf
- mmc2/coi_disclosure Ma.pdf
- __MACOSX/mmc2/._coi_disclosure Ma.pdf
- mmc2/coi_disclosure Pruden.pdf
- __MACOSX/mmc2/._coi_disclosure Pruden.pdf
- mmc2/coi_disclosure Vejerano.pdf
- __MACOSX/mmc2/._coi_disclosure Vejerano.pdf
- mmc2/coi_disclosureMarr.pdf
- __MACOSX/mmc2/._coi_disclosureMarr.pdf
